# Supplementary material for: Efficient Hydrolysis of Dichlorvos in Water by Stenotrophomonas acidaminiphila G1 and Methyl Parathion Hydrolase
Source: Int J Mol Sci. 2025 Sep 30;26(19):9572. doi: 10.3390/ijms26199572 (PMC12524942; doi:10.3390/ijms26199572)
Supplement: Supplementary file 1 [file ijms-26-09572-s001.zip]

Archive with 1 entries (1 files):
- ijms-3833604-supplementary.pdf
